# Supplementary material for: Post-translational modifications of GlmR integrate metabolic and stress signals to maintain cell envelope homeostasis in Bacillus subtilis
Source: PLoS Genet. 2026 Mar 30;22(3):e1012096. doi: 10.1371/journal.pgen.1012096 (PMC13046274; doi:10.1371/journal.pgen.1012096)
Supplement: S1 Raw Data — (XLSX) [file pgen.1012096.s009.xlsx]

## Sheet: Raw Data
Post-translational modifications of GlmR integrate metabolic and stress signals to maintain cell envelope homeostasis in Bacillus subtilis
Logan Suits1,&, Sebastian J. Khan1,2,&, Dipanwita Bhattacharya1, Silviya Dimitrova1, and Prahathees J. Eswara1,3,#
1Department of Molecular Biosciences, University of South Florida, Tampa, Florida, United States of America
2Present address: Cell and Developmental Biology Center, National Heart, Lung, and Blood Institute, National Institutes of Health, Bethesda, Maryland, United States of America
3Center for Antimicrobial Resistance, University of South Florida, Tampa, Florida, United States of America
&Contributed equally
*Corresponding author

## Sheet: Fig. 2A
Zone of inhibition
	PY79 (WT)					del-glmR					del-glmR + glmR (- IPTG)					del-glmR + glmR (+ IPTG)
Tunicamycin ug/ml	0	10	25	50	100	0	10	25	50	100	0	10	25	50	100	0	10	25	50	100
	0	0	2.7202	5.6158	8.3082	0	3.5838	6.454	10.772	15.852	0	0	1.374	5.7682	6.7842	0	0	3.66	6.454	8.8162
	0	0	2.644	5.692	7.0382	0	3.66	8.232	12.2198	15.09	0	0	2.5678	6.1238	6.6318	0	0	2.898	5.8698	8.3082
	0	0	3.0758	6.5302	8.994	0	3.4822	6.7842	12.3722	12.55	0	0	2.2122	5.2602	7.8002	0	0	1.5518	5.8698	6.7842
	0	0	1.882	5.6158	9.248	0	3.152	9.1718	11.3562	13.4898	0	0	2.3138	5.692	8.232	0	0	1.9582	5.6158	7.2922

## Sheet: Fig. 2B
Minimum Inhibitory Concentration
	Replicate 1 (ng/ml)				Replicate 2 (ng/ml)				Replicate 3 (ng/ml)
	PY79	∆glmR	∆glmR glmR+		PY79	∆glmR	∆glmR glmR+		PY79	∆glmR	∆glmR glmR+
Well 1	500	125	2000		250	125	500		500	125	1000
Well 2	1000	125	1000		250	62.5	1000		500	125	2000
Well 3	1000	62.5	1000		250	125	500		1000	62.5	2000

## Sheet: Fig. 3A (top panel)
Hour 1							Hour 2							Hour 3							Hour 4
PY79 LB	PY79 LB + 1% Glucose	PY79 LB + 25mM MgCl2	RB176 LB	RB176 LB + 1% Glucose	RB176 LB + 25mM MgCl2		PY79 LB	PY79 LB + 1% Glucose	PY79 LB + 25mM MgCl2	RB176 LB	RB176 LB + 1% Glucose	RB176 LB + 25mM MgCl2		PY79 LB	PY79 LB + 1% Glucose	PY79 LB + 25mM MgCl2	RB176 LB	RB176 LB + 1% Glucose	RB176 LB + 25mM MgCl2		PY79 LB	PY79 LB + 1% Glucose	PY79 LB + 25mM MgCl2	RB176 LB	RB176 LB + 1% Glucose	RB176 LB + 25mM MgCl2
2.978	3.615	3.557	2.662	3.868	2.347		2.529	5.761	4.033	2.906	4.408	3.097		2.618	2.313	3.684	6.443	2.906	2.017		3.048	2.634	1.421	1.924	2.009	1.866
2.922	3.978	2.644	2.55	2.102	3.338		2.784	4.131	5.388	5.467	4.7	2.976		2.344	2.171	4.068	3.191	3.583	1.795		2.712	1.92	1.731	2.236	2.133	1.749
3.916	2.976	2.396	3.379	1.571	3.408		4.645	2.048	5.092	3.936	3.138	2.016		2.944	2.958	3.09	4.274	2.787	0.979		2.083	2.006	2.577	1.795	2.848	1.954
2.727	3.107	4.84	3.353	2.733	3.542		3.947	4.516	5.034	2.854	2.854	2.368		3.017	3.154	1.954	3.092	2.882	1.692		2.101	1.879	1.796	1.771	2.35	1.879
3.65	2.437	4.067	3.033	2.623	3.337		3.374	5.024	5.799	3.013	4.104	3.146		2.66	2.442	2.522	2.756	2.505	2.754		1.657	1.838	1.377	2.278	2.554	1.949
3.171	5.114	3.633	3.35	2.96	3.152		3.471	4.768	5.474	3.041	4.097	2.485		2.895	2.439	2.031	4.112	2.85	2.972		2.013	1.618	3.334	3.188	2.774	1.921
3.981	3.951	5.016	9.144	3.143	2.485		3.598	4.736	3.493	3.014	4.918	3.09		2.858	2.582	2.177	3.94	3.286	3.043		1.602	1.877	1.771	2.172	1.474	1.437
3.779	3.584	3.145	3.432	3.302	2.768		4.655	4.736	3.697	2.336	4.57	2.787		2.701	3.116	2.106	4.824	3.4	2.592		2.609	2.422	1.461	1.969	1.748	1.453
3.53	3.076	3.464	3.432	1.962	2.266		4.368	5.984	2.899	2.639	3.902	3.089		2.863	4.95	1.892	4.058	4.285	1.662		2.521	1.92	1.37	1.661	1.858	1.446
3.18	2.078	4.27	3.124	3.689	1.954		5.018	5.248	2.725	2.145	4.552	3.483		2.883	2.402	2.099	4.339	2.593	1.586		1.524	1.856	1.42	1.718	1.752	1.391
3.107	2.541	3.329	3.649	1.528	2.493		4.724	4.802	3.507	2.521	3.291	2.69		2.383	2.558	2.885	3.333	2.791	2.355		1.767	2.145	2.759	1.937	1.704	2.059
2.823	4.077	3.121	3.732	5.024	2.136		5.752	5.6	3.922	3.261	3.772	2.664		2.644	2.29	3.086	3.673	3.036	1.819		1.478	2.019	2.284	2.652	1.805	2.35
4.606	4.117	2.955	2.652	4.273	2.308		3.627	5.803	4.12	2.964	4.712	2.775		4.422	3.589	3.002	2.877	3.274	1.495		1.607	2.053	2.339	2.059	2.106	1.277
2.544	4.117	3.377	2.799	2.195	6.583		3.304	7.842	3.758	1.605	5.675	2.857		2.839	2.132	3.441	3.067	2.976	1.473		2.267	2.032	1.814	1.951	2.226	1.421
2.688	5.566	3.042	2.549	3.226	2.204		4.34	4.207	3.874	1.6	3.017	2.305		2.342	1.692	3.853	3.886	2.554	2.3		2.04	2.433	1.632	2.698	2.56	1.162
3.556	4.036	2.574	2.707	1.664	2.209		4.02	4.482	3.34	2.662	2.24	3.664		2.225	2.296	1.983	3.271	2.034	2.176		2.1	3.139	1.881	2.73	2.362	1.269
5.064	3.117	2.166	2.077	1.446	3.091		3.472	6.183	3.188	2.414	2.898	3.93		1.62	2.664	2.339	3.076	1.925	3.367		1.745	2.761	1.826	1.954	1.858	2.325
3.572	3.525	2.055	3.54	2.288	1.751		3.14	4.944	2.563	4.431	3.368	5.1		2.839	2.641	4.017	3.742	2.657	3.329		2.479	2.174	1.614	1.761	1.965	2.469
4.12	5.334	2.323	2.959	2.415	1.847		2.619	6.891	4.747	4.05	3.51	3.536		2.919	2.812	3.201	1.984	3.037	2.172		2.133	2.039	2.214	2.265	3.82	2.01
2.148	3.36	3.789	2.889	2.9	2.383		2.581	2.484	3.54	2.899	3.188	3.688		3.426	3.954	2.978	2.393	2.803	1.777		1.729	3.56	1.967	2.858	3.048	1.9
2.779	2.692	2.379	5.593	2.674	1.576		4.126	3.098	4.441	2.81	3.904	3.005		2.753	3.791	3.186	2.928	3.363	1.726		1.673	2.194	2.082	2.925	1.674	1.646
4.743	3.857	4.356	5.593	1.925	3.361		3.883	3.303	4.489	3.223	2.922	4.281		3.665	3.374	3.829	2.262	3.037	1.955		1.854	1.688	2.061	3.059	2.304	1.501
7.375	2.018	3.517	4.635	2.559	3.978		3.516	2.962	4.682	2.925	2.998	2.967		3.948	3.769	3.335	2.481	3.655	2.227		1.826	1.523	1.995	2.427	1.394	1.603
2.437	4.131	2.353	2.825	5.124	1.909		3.524	6.025	3.683	4.193	2.62	2.541		2.422	3.09	3.101	2.846	3.077	2.456		1.902	1.664	2.596	2.096	1.367	1.567
3.598	3.52	4.503	2.755	2.412	2.498		2.464	5.866	3.708	2.567	3.681	2.997		2.758	2.942	2.433	2.435	3.134	1.966		2.393	2.13	2.989	2.386	1.552	1.481
4.879	2.944	2.872	2.334	3.962	2.849		2.214	4.559	3.756	2.336	3.558	2.612		3.371	2.278	2.109	2.057	3.346	2.185		2.089	1.907	1.768	2.168	1.154	1.628
4.193	2.135	2.385	2.689	2.543	3.275		3.461	3.745	3.772	5.499	5.522	2.179		1.816	2.979	2.256	4.443	3.173	2.101		2.056	1.92	2.089	2.368	1.893	1.461
3.459	3.64	4.238	5.021	3.007	3.326		3.117	4.425	2.764	4.409	3.332	2.698		1.974	3.683	1.978	5.818	3.693	1.926		2.681	3.165	2.53	2.503	2.605	1.877
3.793	3.148	3.716	5.238	3.637	2.797		2.836	3.941	2.655	4.225	2.815	2.899		1.823	2.14	2.695	4.932	2.615	2.391		2.538	2.667	2.132	2.218	2.006	1.835
4.216	3.607	7.283	4.988	1.818	2.178		4.886	4.237	2.734	4.76	2.69	2.385		2.264	2.49	3.973	2.423	2.347	2.07		1.386	2.958	1.621	2.447	1.969	1.943
3.274	3.32	4.644	3.603	2.886	2.35		5.64	3.598	3.227	3.987	3.48	3.009		2.719	2.894	1.873	3.726	2.723	2.993		1.405	2.204	1.889	1.946	2.464	1.792
4.812	3.907	4.897	4.529	1.779	2.966		4.435	5.64	4.193	5.798	3.022	2.514		3.034	2.475	1.843	6.901	4.137	2.24		1.44	2.613	1.864	1.964	2.241	2.112
2.62	3.697	3.99	3.304	3.493	5.755		5.444	4.204	4.716	3.311	3.849	1.795		2.269	3.348	2.941	4.898	2.982	2.286		1.822	2.841	1.766	2.16	2.226	1.86
2.501	2.405	4.147	2.701	5.081	1.99		2.789	3.898	3.246	2.491	4.343	2.015		2.36	3.082	2.98	4.802	5.064	2.865		2.335	2.642	2.969	1.854	2.437	1.643
5.22	5.816	5.267	3.95	3.956	1.607		3.032	3.649	3.025	2.656	4.042	2.642		2.781	3.262	3.631	5.343	3.679	3.123		2.368	2.641	1.998	1.541	4.629	1.443
4.274	2.288	2.939	2.503	2.392	2.103		4.904	4.146	3.422	2.622	4.107	2.88		3.089	3.555	4.276	2.634	2.173	1.713		2.041	3.936	1.801	1.494	3.534	1.449
5.698	2.829	4.885	2.119	2.526	1.749		4.605	3.976	3.323	2.34	3.798	2.942		2.284	2.719	3.198	2.596	4.516	1.841		2.046	4.236	1.519	1.463	3.534	1.355
4.611	2.943	4.639	4.615	3.115	2.95		4.023	3.578	2.034	2.272	3.243	3.108		2.351	2.631	2.06	2.632	2.923	2.649		2.84	1.757	1.856	1.437	1.973	1.114
5.648	2.903	4.948	4.63	2.647	2.612		3.376	3.826	2.543	3.107	3.436	1.842		1.795	2.706	2.498	4.565	2.561	1.675		2.492	1.632	1.501	2.524	1.504	2.599
4.136	5.266	3.991	4.851	3.619	4.26		4.116	3.614	2.717	3.834	2.568	2.749		2.032	3.157	1.734	3.331	3.987	1.427		2.242	2.006	1.886	2.781	2.159	1.689
3.967	5.867	3.374	3.329	2.493	2.366		3.88	4.775	2.884	3.393	2.55	2.754		2.004	3.572	1.819	2.913	3.35	1.524		2.314	2.392	1.371	2.439	1.783	1.662
3.935	3.459	3.693	3.57	2.413	3.12		4.153	4.323	4.541	3.395	5.286	2.791		1.997	2.195	2.013	3.359	5.446	1.618		3.14	2.85	1.815	2.893	2.619	1.745
7.314	3.239	3.965	3.478	4.653	2.586		4.107	5.109	4.476	3.275	3.059	4.368		4.457	2.357	2.266	3.756	4.628	2.157		1.969	3.297	1.896	2.812	2.405	2.142
2.62	5.559	3.502	3.299	3.854	3.813		4.585	5.788	3.311	3.621	3.125	2.291		3.596	2.437	4.033	6.052	3.772	1.877		2.144	2.055	3.048	2.06	2.247	1.771
3.878	5.869	4.196	2.717	2.853	2.19		3.919	5.449	2.943	3.877	3.029	2.921		3.206	2.462	2.099	3.667	3.753	1.93		2.374	2.509	1.205	2.125	2.065	1.599
3.229	5.956	1.835	4.311	2.147	2.583		4.669	6.099	2.53	3.204	4.235	3.877		2.447	2.843	2.547	1.993	4.938	2.858		1.852	2.283	1.916	2.142	1.696	1.6
3.974	4.537	2.827	3.077	3.054	1.505		4.251	3.848	3.727	2.95	6.692	3.758		1.763	2.572	2.952	3.978	4.122	1.656		1.707	3.566	1.396	2.145	1.93	1.731
4.332	4.381	3.11	1.985	2.631	2.059		3.01	3.763	3.95	3.259	3.492	3.515		2.586	2.421	2.967	3.7	4.239	1.692		2.124	3.705	1.651	1.489	1.72	1.322
4.655	4.64	4.075	2.525	2.547	2.025		3.454	4.789	4.067	2.904	3.952	3.61		2.3	4.735	2.138	2.676	3.843	1.978		1.824	4.065	1.788	1.651	2.158	1.511
4.483	4.749	3.74	2.47	3.23	2.17		6.267	5.639	2.878	2.942	3.426	3.688		1.903	2.872	2.348	3.286	3.838	1.289		2.015	2.201	1.451	1.45	1.278	1.643
3.4	4.868	3.231	3.715	3.019	3.568		4.413	4.34	3.099	2.913	3.485	3.059		2.005	3.14	3.672	4.848	4.412	3.681		1.942	1.882	1.947	1.298	2.521	1.569
3.259	6.365	3.713	5.379	2.554	2.433		4.813	4.791	4.423	3.251	3.189	3.346		2.93	3.458	3.361	4.114	2.195	3.371		1.529	1.989	1.823	3.154	1.759	1.654
3.309	4.455	2.993	3.644	3.588	2.492		4.033	3.605	5.922	2.586	3.218	2.834		2.573	3.947	2.372	3.409	2.379	2.393		2.078	2.275	2.07	2.223	1.861	1.684
3.32	3.769	4.38	4.659	4.789	4.814		3.488	3.778	3.625	6.891	3.063	2.866		2.573	4.294	2.582	2.767	4.576	2.955		1.729	2.423	2.634	2.521	3.048	1.416
3.282	3.419	3.205	5.2	2.736	3.524		4.365	2.894	3.235	2.316	2.786	2.85		2.842	2.776	2.235	2.173	3.688	2.266		1.845	3.004	2.417	2.018	2.133	1.418
2.639	3.582	4.043	5.34	2.172	3.283		4.278	2.918	5.139	2.883	3.297	2.367		2.646	2.819	2.435	2.693	3.738	2.287		1.805	2.973	2.743	1.72	2.525	1.176
2.892	4.042	4.98	5.771	2.855	4.589		3.508	5.319	3.002	2.882	2.747	3.326		2.668	4.603	2.632	2.441	1.864	2.497		2.032	3.233	1.391	1.932	2.524	1.273
3.051	4.731	4.266	4.693	2.506	4.252		2.982	3.649	3.398	2.641	2.925	2.847		3.904	2.071	2.634	2.701	6.09	1.929		2.083	2.671	1.527	1.843	2.235	1.284
3.393	2.662	3.649	4.533	2.879	2.851		3.304	4.45	4.612	2.993	3.332	4.601		3.477	2.376	2.053	4.226	3.603	1.821		1.531	2.147	1.528	1.858	2.37	1.678
2.732	2.847	2.484	3.973	3.12	2.032		3.975	3.616	3.562	3.281	5.121	5.051		3.582	3.649	2.105	3.905	2.948	2.555		1.417	3.025	2.206	2.771	2.578	1.765
2.057	4.021	2.48	3.438	2.258	3.329		3.828	3.295	2.347	2.611	2.321	4.405		1.728	4.05	2.341	3.374	3.469	2.032		1.633	2.858	1.935	3.527	1.879	1.414
3.688	3.254	3.894	3.019	1.174	2.135		4.241	4.826	1.918	3.056	2.232	2.391		1.673	1.899	2.476	4.485	3.214	2.809		1.367	3.083	2.826	1.708	2.305	1.474
3.847	5.824	3.315	1.866	2.496	2.304		3.029	3.872	3.635	2.45	4.535	2.792		2.65	1.865	2.038	3.877	3.513	2.691		1.647	2.964	2.51	1.651	1.849	2.149
3.918	5.357	3.192	1.909	2.688	2.318		3.646	6.039	3.442	2.703	2.71	3.613		2.567	2.069	1.815	2.127	3.798	2.794		1.633	3.692	2.303	1.66	1.946	2.248
3.955	2.419	2.829	2.819	3.937	3.334		4	6.433	2.701	2.973	3.087	3.392		2.837	2.529	3.009	2.14	3.75	2.013		1.302	3.314	2.35	1.729	1.998	1.912
3.529	2.231	3.215	2.996	3.388	4.716		3.277	5.982	2.507	3.204	3.847	3.577		2.349	3.071	3.389	5.461	4.079	2.061		1.807	2.16	2.594	2.157	1.664	1.887
4.833	3.564	2.61	2.445	3.284	2.655		2.715	5.044	3.578	3.553	3.845	3.739		1.941	5.002	2.855	3.741	2.514	1.527		2.12	3.776	1.9	4.117	2.013	2.028
4.299	3.834	2.399	2.433	2.348	3.042		2.851	4.956	4.807	4.172	4.039	4.149		2.395	2.781	4.311	2.541	2.855	2.176		2.693	2.127	2.46	2.025	1.799	4.64
4.256	3.423	2.598	2.433	2.032	2.753		4.733	3.542	6.82	4.783	4.923	4.335		2.687	2.646	2.204	2.339	4.316	2.627		2.567	1.554	2.383	2.687	3.384	2.297
3.132	4.263	4.811	2.012	2.742	4.13		5.705	4.983	5.841	3.78	3.51	3.386		2.964	4.48	2.825	2.241	3.687	2.658		2.3	3.301	2.76	2.087	3.393	2.846
3.776	3.458	3.82	4.931	2.662	3.62		3.279	5.004	2.947	2.955	3.542	2.254		3.031	2.994	3.578	2.391	3.733	2.321		1.929	1.694	2.987	1.391	1.971	2.396
3.28	3.054	3.113	4.404	2.794	2.647		2.817	4.874	4.278	2.674	5.739	2.286		3.201	3.226	2.042	4.373	2.669	2.25		1.964	2.117	2.332	2.641	2.049	1.708
4.264	2.389	3.787	4.658	2.348	2.347		4.256	4.549	3.163	2.748	3.359	2.176		3.69	2.884	2.041	3.572	2.563	2.066		1.346	3.485	1.858	2.663	2.845	1.455
3.659	4.866	4.618	4.296	2.219	1.184		3.584	5.124	3.507	4.454	3.093	1.914		2.37	2.779	2.347	3.317	2.612	1.986		1.401	3.29	1.751	2.297	2.904	1.412
2.156	2.539	2.992	4.288	2.309	1.767		5.359	4.962	3.151	4.433	3.043	4.37		2.242	2.235	2.224	4.019	2.729	2.066		1.427	2.327	1.153	2.272	2.66	1.366
2.874	3.037	3.947	7.133	2.259	1.415		6.349	3.978	3.603	5.408	2.608	3.757		3.529	2.042	2.889	3.725	4.204	2.048		1.756	2.135	1.613	2.514	2.027	1.995
4.224	4.248	3.733	3.894	2.403	1.379		5.521	4.105	2.813	4.668	2.166	4.526		3.182	2.837	3.051	2.692	3.786	3.335		2.391	2.388	1.935	2.827	2.726	2.16
2.811	3.148	4.246	6.213	1.92	2.019		4.985	5.29	2.906	2.646	2.541	2.742		3.425	2.55	2.085	3.789	5.081	3.077		2.549	2.005	1.929	2.375	2.793	2.425
2.977	3.165	5.969	2.583	4.328	1.406		3.368	3.253	4.209	2.596	4.467	4.291		3.368	2.91	2.076	3.364	6.224	2.8		2.669	1.84	1.928	2.115	3.161	1.902
5.334	3.107	2.978	2.866	4.86	1.947		5.696	2.664	3.791	3.158	4.425	2.799		3.101	2.919	2.45	2.882	3.242	3.926		2.572	1.884	1.775	2.072	2.498	2.268
3.776	2.806	4.076	2.521	1.437	1.715		5.293	3.905	3.253	3.375	3.303	2.601		2.137	3.285	2.168	3.977	4.185	3.095		1.56	1.993	1.548	1.86	2.314	2.47
8.133	3.439	3.209	2.209	1.265	3.639		3.339	4.755	4.318	3.598	2.852	4.303		3.835	3.567	2.504	3.353	3.384	3.636		1.514	1.74	1.478	1.806	2.258	1.148
3.178	5.55	3.722	3.374	2.22	4.384		3.205	3.279	5.761	4.603	4.569	4.457		2.023	2.904	2.132	2.696	3.309	2.173		1.36	1.657	1.443	2.468	2.587	1.303
5.292	3.114	2.692	4.368	4.182	2.882		6.116	3.269	2.304	3.478	5.498	3.022		3.751	2.456	2.386	5.487	3.574	2.641		2.413	2.001	1.46	2.031	2.401	1.174
3.089	2.476	3.37	3.059	3.328	0.955		3.562	4.61	2.497	3.084	4.078	3.393		2.882	3.473	2.373	5.491	3.087	3.046		2.154	1.953	1.471	2.24	1.993	1.345
2.748	3.515	3.111	2.159	4.783	1.754		3.874	5.024	3.847	4.431	5.887	3.659		2.541	3.115	3.013	3.911	3.725	2.349		1.923	2.004	1.779	1.315	2.028	1.862
4.594	3.217	2.745	4.075	3.165	3.419		4.663	4.672	4.42	3.795	4.858	4.207		2.569	3.779	2.347	3.768	3.039	2.048		1.76	1.68	1.613	1.475	1.898	1.786
3.417	4.541	3.16	2.611	3.126	2.163		4.51	3.541	4.42	4.916	3.846	3.573		2.338	3.561	2.763	4.449	3.901	2.07		1.731	1.67	2.399	2.492	1.828	2.232
3.053	3.964	3.077	3.979	2.02	1.956		3.459	3.31	4.842	4.301	3.912	3.655		2.51	2.718	2.972	4.675	4.078	1.986		1.451	2.294	2.723	2.462	2.55	1.857
4.498	4.678	2.611	2.639	4.215	4.854		4.022	4.038	3.245	2.796	3.958	3.014		2.67	2.645	3.272	3.819	6.563	2.07		2.209	2.557	2.339	2.302	2.287	2.233
3.478	4.017	4.253	3.306	1.823	3.551		4.537	4.64	2.894	3.632	2.657	3.201		2.573	2.173	1.979	3.238	3.322	1.97		2.717	2.355	2.806	2.267	2.866	2.236
6.293	3.67	4.01	3.221	2.311	3.429		4.6	5.887	3.882	3.517	2.978	2.784		2.787	3.081	2.279	3.846	3.082	2.059		1.56	2.842	3.638	2.101	2.625	1.577
3.617	3.78	2.987	2.244	2.622	2.551		4.34	5.216	3.275	3.849	3.294	2.943		2.527	3.575	2.538	2.526	4.438	3.011		1.358	3.779	1.317	3.049	3.217	1.414
4.196	2.442	2.36	2.692	2.186	3.28		4.51	3.314	3.329	3.08	5.261	3.16		2.595	3.847	2.607	2.328	4.51	2.903		1.887	2.42	1.736	3.083	3.448	1.471
3.198	3.168	3.035	3.494	3.248	4.183		4.291	6.158	3.348	2.503	3.313	3.01		2.268	1.764	3.24	4.303	3.946	2.813		1.789	2.573	1.66	3.89	1.635	1.832
4.43	2.553	3.38	1.664	2.314	2.273		4.644	5.863	2.785	3.787	3.678	4.162		2.032	1.956	4.103	3.546	3.477	3.167		1.645	2.224	1.863	1.785	2.199	2.172
3.351	2.467	3.188	2.779	2.911	2.233		5.053	3.998	2.987	5.28	4.254	2.499		2.398	3.854	2.631	3.42	2.319	2.807		2.009	3.049	2.083	2.188	1.942	1.784
3.86	2.336	3.322	3.721	3.774	2.434		3.81	4.334	2.201	6.019	4.447	3.289		4.553	2.732	2.932	2.391	2.679	2.409		1.789	3.989	1.443	1.94	1.63	2.587
5.41	2.843	2.778	2.44	2.509	2.144		3.616	4.322	2.374	4.513	2.611	3.323		4.171	2.972	2.523	2.255	3.116	2.337		1.688	1.742	1.558	1.694	1.919	1.296
4.504	2.511	3.128	1.954	2.557	3.559		4.324	2.906	5.011	4.011	2.665	3.88		3.202	4.018	1.837	3.372	3.281	3.387		2.374	1.805	1.387	1.538	2.019	1.444

## Sheet: Fig. 3A (bottom panel)
Hour 1							Hour 2							Hour 3							Hour 4
PY79 LB	PY79 LB + 1% Glucose	PY79 LB + 25mM MgCl2	RB176 LB	RB176 LB + 1% Glucose	RB176 LB + 25mM MgCl2		PY79 LB	PY79 LB + 1% Glucose	PY79 LB + 25mM MgCl2	RB176 LB	RB176 LB + 1% Glucose	RB176 LB + 25mM MgCl2		PY79 LB	PY79 LB + 1% Glucose	PY79 LB + 25mM MgCl2	RB176 LB	RB176 LB + 1% Glucose	RB176 LB + 25mM MgCl2		PY79 LB	PY79 LB + 1% Glucose	PY79 LB + 25mM MgCl2	RB176 LB	RB176 LB + 1% Glucose	RB176 LB + 25mM MgCl2
0.802	0.85	0.871	0.92	0.977	0.983		0.802	0.807	0.905	1.088	0.972	1.094		0.845	0.869	0.745	1.196	1.259	0.994		0.838	0.853	0.839	1.03	1.032	0.895
0.878	0.937	0.823	0.994	1.012	1.069		0.772	0.848	0.879	1.267	1.014	0.994		0.883	0.821	0.923	0.951	1.235	0.974		0.856	0.828	0.817	1.033	1.07	1.011
0.844	0.893	0.79	0.918	0.978	0.938		0.75	0.844	0.764	1.156	1.033	1.068		0.839	0.979	0.853	1.002	1.161	0.86		0.855	0.844	0.821	1.097	1.102	1.056
0.877	0.821	0.813	0.908	1.021	0.918		0.816	0.826	0.875	0.962	1.038	1.089		0.879	0.904	0.768	0.979	1.08	0.954		0.788	0.916	0.75	1.03	0.97	0.988
0.945	0.918	0.959	0.869	0.977	0.833		0.897	0.79	0.844	1.077	1.133	1.262		0.945	0.899	0.888	1.147	1.011	0.99		0.735	0.866	0.875	1.01	1.136	1.014
0.828	0.921	0.794	0.958	1.002	0.878		0.884	0.872	0.926	1.022	1.002	0.999		0.864	0.84	0.856	1.043	1.044	0.897		0.763	0.9	0.848	0.982	1.104	1.003
0.821	0.817	0.84	1.054	1.144	0.854		0.87	0.875	0.935	1.202	1.082	1.005		0.889	0.765	0.866	1.06	1.014	0.888		0.792	0.913	0.766	0.941	1.016	0.866
0.939	0.905	0.924	0.97	0.916	0.944		0.863	0.961	0.88	0.965	1.021	0.941		0.805	0.885	0.907	1.109	1.107	0.925		0.81	0.982	0.808	0.992	1.037	0.891
0.918	0.815	0.834	0.88	0.89	0.943		0.848	0.859	0.964	1.214	1.028	0.844		0.773	0.773	0.805	1.304	0.994	0.715		0.797	0.91	0.816	0.991	0.951	0.877
0.921	0.929	0.799	0.983	0.88	0.773		0.848	0.812	0.89	1.117	1.053	1.131		0.787	0.86	0.834	1.482	1.098	0.875		0.758	0.86	0.728	1.092	1.12	1.109
0.95	0.739	1.039	1.195	0.945	0.893		0.816	0.819	0.697	1.003	1.207	1.19		0.875	0.818	0.821	1.15	1.004	1.012		0.832	0.832	0.747	1.032	1.11	0.837
0.849	0.859	0.974	0.982	1.075	0.965		0.916	0.859	0.858	0.926	0.902	1.098		0.792	0.878	0.877	1.188	1.003	0.972		0.834	0.859	0.889	0.951	1.199	0.958
0.833	0.853	0.96	0.925	0.962	0.877		0.779	0.806	0.828	1.138	1.035	0.926		0.811	0.918	0.746	1.048	0.987	0.983		0.69	0.869	0.866	1.024	1.099	1.053
0.846	0.779	1.071	1.041	0.994	0.908		0.912	0.622	0.844	0.956	1.016	0.983		0.789	0.794	0.739	1.309	0.89	0.896		0.766	0.838	0.945	0.995	1.041	1.093
0.876	0.792	0.71	0.939	1.088	1.007		0.908	0.736	0.817	0.954	0.961	0.864		0.83	0.891	0.883	1.211	1.154	0.864		0.827	0.79	0.848	1.068	0.933	1.088
0.9	0.906	0.725	0.951	1.125	1.002		0.817	0.74	0.832	1.101	1.007	0.875		0.779	0.913	0.737	1.007	1.019	0.983		0.834	0.834	0.77	1.047	0.982	0.988
0.921	0.904	0.747	1.042	0.928	1.067		0.83	0.758	0.87	0.897	1.285	1.042		0.73	0.863	0.787	1.284	1.009	0.968		0.804	0.811	0.928	0.896	1.03	1.033
0.993	0.831	0.945	0.923	1.111	1.117		0.799	0.805	0.937	1.106	0.939	1.114		0.823	0.747	0.908	1.284	1.101	0.996		0.809	0.918	0.93	1.101	1.052	1.024
0.824	0.823	0.888	0.983	0.837	1.161		0.81	0.85	0.938	0.897	1.035	1.031		0.794	0.811	0.803	1.381	1.126	0.891		0.807	0.88	0.936	1.092	0.997	0.789
0.84	0.871	0.907	0.979	0.981	1.146		0.83	0.809	0.853	0.804	1.147	0.929		0.771	0.88	0.888	1.25	1.097	1		0.74	0.877	0.76	1.088	0.9	0.982
0.854	0.758	0.981	0.95	0.919	1.285		0.836	0.826	0.967	1.032	1.038	0.918		0.733	0.82	0.839	1.389	1.153	0.905		0.867	0.923	0.76	0.961	1.145	1.056
0.904	0.83	0.872	1.132	1.067	1.006		0.835	0.851	0.955	1.12	1.092	0.875		0.792	0.868	0.727	1.342	1.196	0.815		0.781	0.792	0.752	1.016	1.095	0.908
1.034	0.746	0.832	0.975	1.021	0.891		0.84	1.024	0.854	1.046	1.173	1.006		0.793	0.805	0.74	1.219	1.056	0.86		0.781	0.918	0.759	0.957	1.176	0.985
0.947	0.93	0.983	1.051	0.897	1.231		0.822	0.881	0.83	1.096	1.09	1.081		0.773	0.868	0.811	1.347	1.111	0.884		0.738	0.893	0.84	0.974	1.049	1.009
0.775	0.754	0.81	1.174	1.064	1.152		0.774	0.767	0.847	1.046	1.088	0.905		0.793	0.794	0.988	1.016	0.924	1.021		0.746	0.937	0.859	1.05	1.068	0.97
0.956	0.912	0.889	1.03	1.027	0.875		0.78	0.862	0.854	0.99	1.045	0.908		0.769	0.84	0.891	1.057	1.109	0.88		0.758	0.951	0.777	0.974	1.161	0.9
0.96	0.861	0.877	1.124	1.046	1.183		0.804	0.804	1.018	1.221	1.167	1.059		0.773	0.916	0.898	1.31	1.063	0.992		0.792	0.877	0.77	0.944	0.967	0.82
0.921	0.707	0.926	1.233	1.066	1.026		0.885	0.969	0.956	1.024	0.997	1.042		0.838	0.864	0.91	1.288	1.143	0.923		0.894	0.895	0.904	0.923	1.062	0.973
0.956	0.926	0.906	1.03	1.034	1.212		0.909	0.898	0.889	1.116	1.209	0.966		0.771	0.906	0.858	1.188	1.155	1.059		0.759	0.812	0.838	0.922	1.088	0.925
0.937	0.893	0.893	0.933	1.219	1.126		0.771	0.792	0.955	1.176	1.145	1.021		0.88	0.896	0.953	1.163	1.113	0.955		0.742	0.844	0.926	1.072	0.998	0.921
0.818	0.953	0.858	1.147	1.114	1.156		0.866	0.781	0.994	0.944	1.127	0.876		0.803	0.821	0.875	0.861	1.154	1.04		0.722	0.88	0.769	1.022	1.245	0.79
0.905	0.686	0.777	1.028	0.942	1.109		0.753	0.826	0.988	1.148	1.052	0.941		0.757	0.773	0.74	0.987	1	1.012		0.717	0.861	0.896	0.982	1.194	1.063
0.955	0.831	0.856	1.076	0.901	1.067		0.872	0.922	0.911	1.059	1.047	0.968		0.8	0.889	0.757	1.263	0.972	1.022		0.735	0.864	0.89	0.977	1.11	0.89
0.904	0.84	0.823	0.988	1.062	1.069		0.82	0.972	0.958	1.116	1.08	0.918		0.771	0.793	0.875	1.248	1.058	0.86		0.75	0.906	0.748	1.26	1.055	0.91
0.896	0.84	0.769	0.895	0.978	0.966		0.836	0.948	0.85	0.995	1.05	0.884		0.803	0.875	0.769	1.139	1.093	0.836		0.738	0.88	0.755	1.304	1.109	0.918
1.067	0.749	0.773	0.85	0.861	0.931		0.83	0.755	0.926	1.003	0.995	1.11		0.754	0.84	0.755	1.251	1.038	0.839		0.785	0.975	0.715	1.268	0.848	0.973
1.088	0.858	0.88	1.152	0.948	1.155		0.849	0.873	0.916	1.012	1.013	0.944		0.771	0.972	0.858	1.236	1.071	0.931		0.765	0.875	0.913	1.123	0.968	0.885
0.964	0.877	0.828	0.891	0.953	0.847		0.809	0.77	0.964	1.059	1.035	1.117		0.817	0.884	0.831	1.09	1.002	0.921		0.672	0.709	0.838	0.859	1.036	0.916
1.067	0.817	0.845	0.935	1.152	0.861		0.945	0.812	0.821	0.926	1.068	0.906		0.823	0.757	0.947	1.159	0.983	1.005		0.797	0.869	0.896	1.042	0.99	0.942
1.014	0.773	0.777	1.011	1.024	0.961		0.911	0.873	0.912	0.983	1.08	0.906		0.824	0.87	0.845	0.993	0.958	0.945		0.772	0.893	0.765	1.065	0.912	0.908
0.784	0.918	0.813	1.143	0.921	1.079		0.875	0.875	0.803	0.997	1.191	0.893		0.832	0.935	0.844	1.01	0.918	0.974		0.747	0.94	0.869	0.963	1.133	0.935
0.983	0.811	0.787	1.243	1.042	0.954		0.896	0.861	0.877	1.106	1.062	0.896		0.75	0.815	0.926	1.096	1.123	0.86		0.752	0.89	0.865	0.975	1.071	0.882
0.812	0.981	0.792	0.994	0.963	1.077		0.912	0.775	0.842	0.898	0.966	0.965		0.884	0.918	0.787	1.179	1.083	0.94		0.736	0.803	0.759	0.916	1.192	0.924
0.964	0.926	0.99	0.897	0.909	0.878		0.869	0.869	0.83	1.008	0.993	1.056		0.792	0.939	0.83	1.152	1.026	1.011		0.64	0.838	0.844	1.005	1.054	0.724
0.907	0.966	1.028	0.93	1.203	0.918		0.88	0.915	0.789	1.256	0.992	1.056		0.872	0.747	0.789	1.118	0.988	1.08		0.629	0.777	0.805	0.852	1.165	0.845
0.94	0.962	0.9	0.831	1.022	0.94		0.902	0.78	0.896	1.14	0.897	0.926		0.834	0.768	0.706	1.133	0.904	1.003		0.83	0.879	0.856	0.935	1.053	0.866
0.918	0.831	0.877	0.979	0.897	0.742		0.905	0.726	0.89	0.983	0.916	1.031		0.785	0.768	0.817	1.007	1.006	0.884		0.816	0.844	0.778	1.058	0.953	0.926
0.961	0.877	0.805	1.004	1.018	1.067		0.906	0.909	0.911	0.936	1.047	0.93		0.848	0.797	0.929	1.01	1.042	0.85		0.809	0.776	0.834	1.095	1.005	0.983
0.833	0.808	0.926	1.067	0.928	0.994		0.868	0.72	0.787	0.96	0.867	0.947		0.788	0.803	0.876	0.873	1.161	0.908		0.859	0.73	0.763	1.004	1.146	0.982
0.924	0.853	0.828	1.038	1.056	1.134		0.803	0.713	0.79	1.051	0.944	1.005		0.836	0.93	0.752	1.123	1.044	0.797		0.895	0.837	0.881	1.054	0.993	0.854
0.877	0.787	0.832	0.938	1.019	1.174		0.792	0.805	0.864	1.008	0.835	0.912		0.788	0.803	0.781	1.166	0.977	0.954		0.939	0.704	0.919	1.136	0.95	1.008
0.91	0.945	0.881	0.994	1.011	0.916		0.88	0.829	0.858	1.005	0.999	0.947		0.824	0.985	0.812	0.881	0.896	0.938		0.953	0.649	0.866	1.053	0.95	1.109
0.918	0.923	0.875	0.86	0.822	0.773		0.834	0.759	1.003	0.923	0.96	0.853		0.804	0.811	0.8	1.1	0.875	0.854		0.807	0.771	0.929	0.875	1.058	1.004
0.983	0.794	0.81	1.106	0.947	1.056		0.788	0.886	0.872	0.967	0.986	1.11		0.832	0.817	0.863	1.085	0.953	0.993		0.839	0.801	0.772	0.933	0.914	0.988
1.022	0.908	0.831	0.939	0.921	0.981		0.844	0.906	0.722	0.916	1.056	0.88		0.784	0.876	0.83	1.007	1.04	0.769		0.775	0.755	0.865	1.118	1.034	1.026
1.061	0.709	0.896	0.849	1.024	1.139		0.825	0.826	0.724	1.159	1.108	0.896		0.8	0.824	0.921	1.04	0.995	1.02		0.734	0.926	0.723	1.024	1.032	0.982
0.875	0.871	0.918	1.09	1.032	1.052		0.881	0.84	0.823	1.077	1.118	0.933		0.741	0.86	0.895	1.175	0.966	0.896		0.859	0.775	0.822	0.978	1.087	1.014
0.782	0.919	0.802	0.964	0.913	0.99		0.868	0.889	1.019	1.005	0.941	0.789		0.82	0.784	0.921	1.009	1.059	1.047		0.805	0.694	0.826	0.928	1.03	0.954
0.959	0.85	0.866	0.861	1.009	0.977		0.862	0.781	1.014	0.924	1.073	0.832		0.813	0.923	0.8	1.018	0.979	0.937		0.779	0.833	0.94	1.023	1.046	0.888
0.964	0.929	0.97	1.046	1.136	0.745		0.8	0.715	0.979	0.899	1.424	1.08		0.755	0.82	0.911	1.137	0.907	0.986		0.816	0.902	0.738	1.1	1.202	1.002
1.062	0.83	0.948	1.07	1.155	0.937		0.832	0.804	0.923	0.972	1.115	1		0.773	0.821	0.803	1	0.973	0.864		0.785	0.863	0.804	1.045	1.188	1.03
0.951	0.959	0.987	1.047	1.062	1.186		0.759	0.826	0.9	1.056	0.96	0.983		0.824	0.926	0.885	1.038	1.025	0.853		0.763	0.67	0.771	0.987	1.078	0.944
0.973	0.777	0.771	1.126	0.887	0.97		0.839	0.841	0.866	1.033	0.965	0.916		0.881	0.918	0.887	1.114	0.952	0.899		0.694	0.877	0.856	0.935	0.859	1.031
0.963	0.754	0.773	1.046	0.973	1.136		0.736	0.875	0.86	1.198	0.996	0.953		0.72	0.941	0.736	1.215	0.936	0.937		0.824	0.837	0.881	0.945	1.053	1.011
0.797	0.82	0.845	1.012	0.955	0.918		0.768	0.849	0.924	1.106	1.133	0.906		0.801	0.92	0.9	0.963	0.921	0.985		0.906	0.834	0.714	0.884	0.888	0.982
0.887	0.877	0.864	0.956	0.982	1.035		0.818	0.812	0.871	0.985	0.967	0.783		0.758	0.87	0.709	1.111	1.136	0.864		0.815	0.834	0.797	0.982	0.994	0.823
0.854	0.728	0.833	0.905	1.062	0.859		0.874	0.889	0.897	1.101	0.972	0.844		0.84	0.787	0.828	1.72	0.97	0.926		0.845	0.833	0.85	0.946	1.279	0.885
0.875	0.828	0.929	0.985	0.882	0.893		0.793	0.821	0.963	1.046	1.141	1.252		0.838	0.81	0.842	1.374	1.046	0.771		0.812	0.861	0.788	1.058	1.025	0.893
1.077	0.817	0.955	1.134	1.064	0.983		0.835	0.899	0.777	0.974	1.09	0.916		0.815	0.81	0.85	1.347	0.964	0.993		0.826	0.806	0.72	1.071	1.044	0.993
0.918	0.771	1.012	0.856	1.103	0.811		0.82	0.76	0.802	0.996	0.776	0.897		0.768	0.752	0.792	1.207	1.032	0.986		0.813	0.936	0.945	0.86	0.911	0.802
0.945	0.879	0.779	0.864	1.007	0.842		0.882	0.806	0.896	1.006	0.945	1.006		0.824	0.799	0.758	1.024	1.075	0.958		0.74	0.896	0.826	0.973	1.034	0.824
0.97	0.817	0.918	1.042	1.002	0.773		0.883	0.848	0.891	1.131	0.917	0.864		0.785	0.74	0.891	1.01	1.067	1.042		0.653	0.811	0.691	0.986	0.946	1.108
1.012	0.824	0.926	1.053	0.979	0.994		0.873	0.873	0.769	0.959	0.889	0.748		0.726	0.781	0.709	1.108	0.902	0.9		0.759	0.876	0.797	0.973	0.913	0.821
0.896	0.911	0.817	1.102	0.957	0.8		0.902	0.74	0.789	0.896	1.033	1.066		0.775	0.875	0.766	0.993	0.961	1.042		0.792	0.781	0.781	0.99	0.916	0.834
0.965	0.815	0.811	0.832	1.048	0.837		0.86	0.798	0.893	0.921	0.978	0.9		0.81	0.918	0.734	0.982	1.024	1.002		0.779	0.935	0.804	1.021	0.995	1.035
0.844	0.775	0.935	1.101	1	0.792		0.929	0.78	0.86	1.101	0.936	0.891		0.754	0.939	0.686	0.96	1.034	0.854		0.8	0.84	0.852	1.009	1.133	0.905
0.982	0.818	0.883	1.206	1.025	0.847		0.886	0.893	0.836	0.961	0.893	0.863		0.842	0.836	0.831	1.068	1.126	0.982		0.694	0.9	0.891	1.012	1.042	0.765
0.966	0.923	0.966	1.072	1.058	0.817		0.83	0.931	0.79	1.024	1.025	0.925		0.8	0.92	0.88	0.9	1.041	0.864		0.801	0.945	0.769	0.998	1.067	0.823
0.896	0.907	0.876	1.088	0.908	0.936		0.898	0.875	0.79	1.174	1.112	0.926		0.801	0.897	0.771	1.143	1.207	0.947		0.785	0.804	0.864	1.059	0.995	0.87
0.916	0.79	0.875	0.926	1.017	0.959		0.865	0.811	0.854	1.056	0.987	1.037		0.865	0.752	0.727	1.172	0.991	0.953		0.709	0.891	0.849	0.992	1.04	0.983
0.926	0.877	0.841	1.005	1.075	1.046		0.881	0.939	0.824	1.129	0.978	0.982		0.787	0.846	0.888	1.188	1.081	0.955		0.875	0.897	0.826	1.024	1.104	0.985
0.877	0.854	0.828	1.003	0.959	1.046		0.815	0.799	0.836	0.992	1.002	0.891		0.885	0.866	0.739	1.07	0.912	0.86		0.865	0.931	0.819	1.041	1.104	1.08
0.96	0.87	0.884	0.787	0.816	0.747		0.788	0.868	0.845	1.131	0.95	1.003		0.803	0.891	0.83	0.995	1.01	1.069		0.804	0.97	0.765	1.013	1.306	1.02
1.024	0.768	0.879	0.958	0.833	0.893		0.902	0.84	0.941	0.999	1.009	0.97		0.82	0.896	0.797	1.082	1.085	0.959		0.749	0.891	0.838	1.042	1.219	0.897
0.95	0.911	0.896	0.999	0.8	0.908		0.827	0.67	0.792	0.977	0.95	1.012		0.701	0.833	0.747	1.04	1.139	0.849		0.726	0.818	0.88	1.04	1.018	1.016
0.896	0.82	0.842	0.986	1.002	0.792		0.901	0.805	0.769	0.965	1.156	1.186		0.81	0.854	0.908	1.104	0.982	0.897		0.648	0.877	0.84	1.052	1.119	0.961
0.965	0.883	0.836	1.181	0.924	0.881		0.772	0.781	0.773	1.069	0.881	0.854		0.787	0.802	0.797	1.217	1.141	0.866		0.698	0.684	0.83	0.986	1.141	0.844
1.051	0.84	0.973	1.014	0.78	1.11		0.925	0.737	0.9	0.847	1.082	0.88		0.845	0.811	0.847	0.985	0.909	0.881		0.695	0.92	0.853	1.005	1.159	0.776
0.932	0.871	0.813	1.067	1.105	0.794		0.738	0.693	0.773	1.193	0.96	0.844		0.785	0.769	0.771	0.967	0.88	0.905		0.816	0.773	0.807	0.993	1.16	0.793
0.897	0.849	0.936	1.026	0.879	1.026		0.807	0.871	0.83	0.83	1.17	0.79		0.812	0.784	0.765	1.101	0.961	0.994		0.817	0.756	0.833	1.042	1.124	0.861
1.062	0.876	0.812	0.94	0.869	1.067		0.846	0.805	0.724	1.046	1.318	0.981		0.817	0.773	0.654	0.975	0.994	1.014		0.84	0.871	0.785	0.945	1.065	0.966
0.87	0.747	0.845	0.975	0.948	0.972		0.912	0.683	0.803	1.08	1.082	0.841		0.81	0.8	0.663	0.982	0.975	0.797		0.809	0.932	0.822	0.897	1.053	0.967
1.101	0.904	0.891	0.833	0.869	1.046		0.85	0.871	0.769	0.947	1.022	0.833		0.8	0.908	0.896	0.91	0.986	1.006		0.728	0.961	0.766	1.002	0.981	0.831
0.923	0.817	0.811	0.996	0.894	0.921		0.828	0.889	0.926	1.024	0.995	0.923		0.813	0.84	0.792	0.923	1.135	0.979		0.894	0.811	0.852	0.954	0.938	0.85
0.89	0.863	0.787	1.049	0.931	1.046		0.807	0.785	0.85	0.918	1.064	1.012		0.768	0.869	0.937	0.992	1.132	0.982		0.721	0.877	0.857	0.842	1.162	0.823
0.997	0.832	0.9	0.983	0.946	1.002		0.85	0.925	0.727	1.016	1.195	1.018		0.755	0.839	0.771	0.804	1.106	1.074		0.808	0.766	0.815	0.91	1.127	0.896
1.028	0.872	0.834	1.325	0.912	1.022		0.769	0.904	0.704	1.056	0.953	0.92		0.749	0.854	0.849	1.249	0.9	0.924		0.827	0.833	0.77	0.864	1.119	0.966
0.803	0.856	0.885	1.1	1.016	0.844		0.852	0.8	0.864	1.126	1.086	1.016		0.744	0.824	0.802	1.135	1.041	0.92		0.748	0.797	0.877	1.132	1.14	0.97
0.888	0.736	0.923	1.097	0.902	1.252		0.83	0.83	0.857	1.113	0.894	0.943		0.736	0.927	0.876	1.133	1.091	0.975		0.817	0.79	0.689	1.01	0.929	0.997
0.89	0.812	0.955	1.339	1.033	0.634		0.727	0.719	0.955	1.194	1.019	1.044		0.83	0.893	0.871	1.145	1.008	0.961		0.8	0.802	0.744	1.04	1.01	0.877

## Sheet: Fig. 3D
PY79	del-glmR glmR -	del-glmR glmR+
0.734	0.845	0.619
0.845	0.719	0.598
0.835	0.695	0.57
0.811	0.803	0.618
0.561	0.838	0.666
0.648	0.913	0.635
0.725	0.74	0.703
0.759	0.847	0.577
0.739	0.786	0.631
0.717	0.84	0.616
0.749	0.822	0.638
0.711	0.779	0.628
0.713	0.725	0.701
0.735	0.675	0.66
0.712	0.707	0.675
0.721	0.806	0.644
0.8	0.75	0.55
0.668	0.78	0.675
0.658	0.635	0.567
0.716	0.844	0.706
0.742	0.793	0.722
0.806	0.792	0.722
0.789	0.884	0.672
0.802	0.838	0.597
0.799	0.918	0.723
0.787	0.857	0.647
0.741	0.82	0.568
0.749	0.797	0.557
0.67	0.899	0.628
0.752	0.873	0.61
0.832	0.827	0.642
0.619	0.922	0.584
0.875	0.798	0.644
0.826	0.786	0.635
0.854	0.828	0.653
0.82	0.853	0.582
0.796	0.787	0.592
0.78	0.899	0.619
0.879	0.837	0.6
0.815	0.771	0.574
0.66	0.809	0.512
0.77	0.829	0.556
0.843	0.823	0.581
0.958	0.802	0.597
0.92	0.826	0.533
0.854	0.878	0.608
0.857	0.873	0.61
0.747	0.779	0.591
0.832	0.872	0.577
0.877	0.904	0.584
1.027	0.921	0.617
1.026	0.969	0.64
1.066	0.904	0.708
1.056	0.866	0.617
0.729	0.901	0.701
0.805	0.875	0.784
0.82	0.852	0.668
0.769	0.914	0.669
0.737	0.825	0.557
1.014	0.883	0.544
0.747	0.935	0.601
0.78	0.96	0.598
0.711	0.859	0.684
0.836	0.812	0.73
0.664	0.771	0.689
0.821	0.789	0.607
0.736	0.822	0.607
0.754	0.802	0.586
0.765	0.905	0.679
0.692	0.875	0.598
0.975	0.898	0.611
0.793	0.907	0.639
0.823	0.925	0.626
0.769	1.01	0.668
0.737	0.859	0.634
0.802	0.881	0.681
0.793	0.775	0.631
0.779	0.828	0.628
0.773	0.838	0.58
0.759	0.761	0.611
0.814	0.917	0.635
0.815	0.859	0.609
0.86	0.968	0.625
0.811	0.773	0.655
0.873	0.846	0.578
0.79	0.889	0.591
0.726	0.933	0.624
0.951	0.834	0.628
0.959	0.661	0.569
0.72	0.692	0.569
0.826	0.755	0.57
0.885	0.835	0.641
0.809	0.878	0.6
0.793	0.815	0.609
0.792	1.007	0.619
0.796	0.891	0.621
0.755	0.935	0.566
0.803	0.835	0.578
0.749	0.939	0.566
0.774	0.938	0.512

## Sheet: Fig. 4
Fig. 4C	(NOTE: According to our quantification method more black pixels produce a lesser value than white pixels)
	LB							LB + Glucose							LB + Mg
GFP		Raw band score	Raw background (same lane)	Band minus background (inverted)	Relative to ΔcdaA	GFP/SigA ratio		Raw band score	Raw background (same lane)	Correction to prevent negative value	Band minus background (inverted)	Relative to ΔcdaA	GFP/SigA ratio		Raw band score	Raw background (same lane)	Correction to prevent negative value	Band minus background (inverted)	Relative to ΔcdaA	GFP/SigA ratio
	PY79	168.432	172.482	4.05	0.0612254	0.0608345		215.528	212.404	217.404	1.876	0.015007	0.0149112		226.939	225.138	229.138	2.199	0.0334724	0.0278644
	ΔglmR	173.506	178.496	4.99	0.0754358	0.0730023		212.904	219.664	224.664	11.76	0.094074	0.0910393		225.388	225.721	229.721	4.333	0.0659553	0.0645068
	ΔdisA	161.777	175.198	13.421	0.20289	0.197928		194.824	228.246	233.246	38.422	0.307356	0.299838		224.085	232.498	236.498	12.413	0.188946	0.183225
	ΔcdaA	105.565	171.714	66.149	1	1		107.962	227.97	232.97	125.008	1	1		162.87	224.566	228.566	65.696	1	1
	ΔglmR ΔdisA	174.6	178.724	4.124	0.0623441	0.0611458		218.293	224.627	229.627	11.334	0.0906662	0.0889236		228.54	226.675	230.675	2.135	0.0324982	0.0326392
	ΔglmR ΔcdaA	102.41	173.274	70.864	1.07128	1.08997		70.183	210.817	215.817	145.634	1.165	1.18533		149.218	227.395	231.395	82.177	1.25087	1.25653
SigA	PY79	61.03	215.765	154.735	1.00643			61.03	215.765		154.735	1.00643			34.742	235.25		200.508	1.20126
	ΔglmR	56.934	215.806	158.872	1.03333			56.934	215.806		158.872	1.03333			66.15	236.813		170.663	1.02245
	ΔdisA	55.18	212.782	157.602	1.02507			55.18	212.782		157.602	1.02507			65.391	237.518		172.127	1.03123
	ΔcdaA	59.396	213.143	153.747	1			59.396	213.143		153.747	1			72.485	239.4		166.915	1
	ΔglmR ΔdisA	58.238	214.998	156.76	1.0196			58.238	214.998		156.76	1.0196			73.344	239.538		166.194	0.99568
	ΔglmR ΔcdaA	66.274	217.384	151.11	0.982848			66.274	217.384		151.11	0.982848			73.142	239.305		166.163	0.995495
Fig. 4D
	LB
		Raw band score	Raw background (same lane)	correction	Band minus background (inverted)	Relative to ΔcdaR	GFP/SigA ratio
GFP	PY79	227.592	232.752	236.752	9.16	0.0688308	0.0958478
	∆glmR	237.605	233.943	237.943	0.338	0.00253983	0.00238246
	∆cdaR	97.397	226.477	230.477	133.08	1	1
	∆glmR ∆cdaR	78.105	217.824	221.824	143.719	1.07994	1.00579
SigA	PY79	85.173	238.956	242.956	157.783	0.718126
	∆glmR	9.413	239.641	243.641	234.228	1.06605
	∆cdaR	27.557	243.272	247.272	219.715	1
	∆glmR ∆cdaR	10.967	242.88	246.88	235.913	1.07372

## Sheet: Fig. 6
Fig. 6A: UDP-GlcNAc binding data sets for WT GlmR, T304A, T304E and R301A mutants
Wild Type GlmR													UDP-GlcNAc (UG)
Set1
Wavelength	WT-GlmR	0.5 [UG]	1.0 [UG]	1.5 [UG]	2.0 [UG]	2.5 [UG]	3.0 [UG]	3.5 [UG]	4.0 [UG]	4.5 [UG]	5.0 [UG]
510	8000	18000	24983.4	24985	28137.4	28240.3	31158.4	30193.1	32463.8	39273.6	42194.1
520	10206	20770	33391.5	33189.7	37640	37341.1	41403.7	39739.9	42801.4	52362	55839.4
530	9397	19152	32143.9	31923.1	35867.2	36101.5	39739.6	38136.1	41242.4	48934	53514.2
540	7073	14413	23794.6	23722.8	26473.3	26878.7	29415.5	28352.6	30508.3	38392	39679.4
550	5417	10989	16258	16107.4	18073.6	18243.9	19920.3	19340.1	20727.1	28559	27230.7
560	4195	8344	10761.6	10650.8	11951.3	12085.7	13256.6	12695.3	13805.5	19316	17976.5
570	3264	6557	6743.43	6634.63	7509.24	7585.97	8302.82	8027.58	8630.54	14337	11369
580	2304	4561	3957.02	4000.23	4510.08	4525.76	5002.82	4825.78	5178.66	10236	6851.36
590	1685	3413	2333.24	2288.55	2609.87	2629.28	2902.26	2795.01	3053.06	6592	3991.81
600	1139	2283	1341.15	1320.45	1481.75	1512.65	1639.69	1579.62	1762.22	4333	2330.67
Set2
Wavelength	WT-GlmR	0.5 [UG]	1.0 [UG]	1.5 [UG]	2.0 [UG]	2.5 [UG]	3.0 [UG]	3.5 [UG]	4.0 [UG]	4.5 [UG]	5.0 [UG]
510	5000	15080	20410	22130	19000	20000	30000	32000	34000	36000	39000
520	9041	22172	30870.5	30668.7	35119	34820.1	38882.7	37218.9	40280.4	41620.7	44318.4
530	8251	16000	26664	29500	31830	35120	36760	35331	36876	43836	45891
540	6280	12940	18404	19940	29670	26130	27320	26721	29012	33260	37410
550	4804	8500	13210	15000	22610	20400	20980	20316	22029	25232	27814
560	3671	7360	10032	10360	18190	14540	14960	15630	19876	19156	19301
570	2936	5380	7868	8380	12250	12740	13950	12216	16754	15444	12746
580	2001	3850	5476	7850	11610	8260	8130	8652	10265	10600	11181
590	1471	2210	3982	3210	5290	5230	7190	6267	6276	7612	8731
600	1046	1456	2844	3456	4460	4110	4300	4104	4986	5352	5776
Set3		Data used in the graph
Wavelength	WT-GlmR	0.5 [UG]	1.0 [UG]	1.5 [UG]	2.0 [UG]	2.5 [UG]	3.0 [UG]	3.5 [UG]	4.0 [UG]	4.5 [UG]	5.0 [UG]
510	8000	10000	19000	26000	30000	32000	35000	38000	42000	45000	47000
520	10006	14086	25086	30416	32136	36646	37846	41836	46806	48546	52596
530	9009	13889	25539	28689	31299	35059	36529	38679	44129	45769	50649
540	6921	9371	18031	21761	22921	25841	26981	29531	33051	34241	38051
550	5274	7564	14464	16774	18214	20494	21684	23464	25674	26254	28284
560	4097	6147	9477	11667	12597	14467	15007	16347	18637	19057	19727
570	3132	5132	8102	10202	10492	12412	13102	14742	15872	17082	17942
580	2243	2843	6263	6493	7623	8703	8463	9533	10503	10373	11423
590	1613	2393	4893	4943	5463	5513	6433	7073	6843	8803	8873
600	1173	1593	2923	2813	3383	3813	3763	4053	5283	5473	5903
T304A GlmR
Set1		Data used in the graph
Wavelength	T304A	0.5 [UG]	1.0 [UG]	1.5 [UG]	2.0 [UG]	2.5 [UG]	3.0 [UG]	3.5 [UG]	4.0 [UG]	4.5 [UG]	5.0 [UG]
510	6000	12000	26000	29000	35000	36000	39000	40000	42000	43000	45000
520	8218	15802	30631	33702	37754	38341	42165	43526	48417	49793	49962
530	7710	14549	28044	31243	34467	35486	38659	39600	44891	45478	46093
540	6090	11243	21947	24069	26682	27257	29749	30180	34520	35169	35217
550	4503	8279	16790	17982	20323	20733	22738	22560	26172	26461	26301
560	3775	6606	13357	14209	15775	16279	17555	17474	20592	20874	20539
570	2878	5144	10306	11295	12481	12843	13792	13891	16147	16350	16184
580	2065	3592	7240	7918	8652	8856	9792	9572	11275	11414	11281
590	1676	2674	5698	5751	6424	6817	7263	6994	8533	8476	8354
600	1004	1906	3688	4171	4501	4462	5027	4884	5726	5869	5943
Set2
Wavelength	T304A	0.5 [UG]	1.0 [UG]	1.5 [UG]	2.0 [UG]	2.5 [UG]	3.0 [UG]	3.5 [UG]	4.0 [UG]	4.5 [UG]	5.0 [UG]
510	8726	14000	25000	32000	32463.8	33273.6	44000	45000	48755	41028	42194.1
520	10554	16758	27118	36666	42801.4	44141.7	48016	51631	53121	55313	55839.4
530	10460	16004	25410	33978	41242.4	42408.1	43836	49891	50239	52223	53514.2
540	7444	11785	18918	24981	30508.3	31380.2	33260	37410	40452	42008	49679.4
550	5802	9126	14435	19305	20727.1	21425.2	25232	27814	33384	34758	37230.7
560	4440	6937	10935	14783	13805.5	14144	19156	19301	28105	29211	27976.5
570	3954	6128	8792	12003	8630.54	8871.31	15444	12746	22165	24098	22369
580	2790	4344	6366	8285	5178.66	5328.01	10600	11181	12691	13403	14851.4
590	2532	3300	4848	6405	3053.06	3110.91	7612	8731	9338	9856	9991.81
600	1356	2106	3187	4255	1762.22	1775.29	5352	5776	6406	6834	6330.67
Set3
Wavelength	T304A	0.5 [UG]	1.0 [UG]	1.5 [UG]	2.0 [UG]	2.5 [UG]	3.0 [UG]	3.5 [UG]	4.0 [UG]	4.5 [UG]	5.0 [UG]
510	10000	22000	34000	41000	42000	44000	49000	50000	51900	53000	55000
520	12964	25928	38521	42806	44889	46322	51112	52320	54351	57733	59246
530	11468	22936	35001	38783	40760	41831	46338	47024	49650	52582	52938
540	8423	16846	26193	29001	30443	31625	34883	34980	37223	39578	39961
550	6436	12872	20242	22450	23432	24208	26804	26694	28718	30502	30519
560	4719	9438	15258	16665	17979	18358	20218	19903	21614	22966	22953
570	3763	7526	11844	13217	14196	14515	15953	15389	17157	18143	18229
580	2704	5408	8534	9231	10000	10174	11416	11369	12264	12936	12789
590	2012	4024	6338	6837	7419	7477	8391	8260	9106	9499	9789
600	1383	2766	4207	4640	5019	5094	5853	5489	6241	6422	6468
T304E GlmR
Set1
Wavelength	T304E	0.5 [UG]	1.0 [UG]	1.5 [UG]	2.0 [UG]	2.5 [UG]	3.0 [UG]	3.5 [UG]	4.0 [UG]	4.5 [UG]	5.0 [UG]
510	6000	6900	7900	8234	9827	10876	19000	19765	21925	28000	35000
520	6783	7597	8218	10491	12389	13667	21513	22742	24270	31786	39519
530	6673	7516	7710	9902	11171	12783	19902	20900	22254	29397	36393
540	5035	6067	6090	8074	7766	9837	15285	15940	17189	22240	27509
550	3834	4574	4503	6059	5937	7455	11456	12077	13213	16843	21073
560	3288	3525	3775	5149	4273	5900	8848	9363	9954	12785	16250
570	2580	2965	2878	3984	3323	4682	7117	7528	8127	10220	12823
580	1830	1957	2065	2777	2262	3237	4801	5066	5757	7109	8889
590	1289	1632	1676	2194	1745	2424	3651	3993	4255	5154	6318
600	924	1014	1004	1432	1097	1599	2379	2640	2698	3499	4479
Set2		Data used in the graph
Wavelength	T304E	0.5 [UG]	1.0 [UG]	1.5 [UG]	2.0 [UG]	2.5 [UG]	3.0 [UG]	3.5 [UG]	4.0 [UG]	4.5 [UG]	5.0 [UG]
510	6200	6891	7200	8692	8700	12000	15000	16872	18000	28000	32000
520	6593	7172	7746	8816	8884	14735	17413	20432	21310	30598	35789
530	5955	6254	6288	7628	8020	13461	16133	18433	19456	27504	32468
540	4660	4654	5364	5867	5989	10200	12317	13969	14763	21087	24790
550	3816	3642	4678	4348	4776	7593	9608	10912	11199	15939	18723
560	2754	2743	2867	3679	3618	5800	7448	8159	8346	12324	14480
570	2072	2017	2587	2513	2788	4563	5724	6310	6528	9593	11393
580	1509	1510	1590	1970	2037	3400	4139	4579	4585	6780	7880
590	1054	1092	1289	1471	1414	2335	2885	3274	3276	4996	5709
600	844	849	901	972	1020	1598	2074	2276	2382	3240	3965
Set3
Wavelength	T304E	0.5 [UG]	1.0 [UG]	1.5 [UG]	2.0 [UG]	2.5 [UG]	3.0 [UG]	3.5 [UG]	4.0 [UG]	4.5 [UG]	5.0 [UG]
510	4900	6900	7803	8789	9345	11900	17000	19876	20987	25765	27000
520	5277	7577	8069	10786	11481	14262	19554	21841	22754	31389	32031
530	5230	7211	7482	9024	10774	13334	17591	20180	21093	28748	29175
540	3722	5282	5616	6350	8063	9720	13125	15196	15980	21259	22256
550	2901	4264	4566	4697	6225	7657	10204	11534	12207	16404	17314
560	2220	3332	3560	3175	4717	5859	7539	8715	9559	12563	12808
570	1977	2743	2861	2499	4151	4608	6426	6815	7456	10026	10182
580	1395	1784	2039	1783	2949	3134	4401	4971	5082	6890	7321
590	1266	1543	1408	1411	2034	2393	3393	3582	3798	5139	5414
600	678	801	906	820	1428	1576	2123	2509	2825	3577	3607
R301A GlmR
Set1		Data used in the graph
Wavelength	R301A	0.5 [UG]	1.0 [UG]	1.5 [UG]	2.0 [UG]	2.5 [UG]	3.0 [UG]	3.5 [UG]	4.0 [UG]	4.5 [UG]	5.0 [UG]
510	5900	5972	6100	6234	6387	6397	6376	6432	6500	6823	6900
520	6201	6263	6494	6550	6567	6651	6436	6657	6939	7215	7572
530	5707	5567	5560	5416	5434	5068	4719	5859	6426	6815	7056
540	4264	4177	4315	4075	4241	3871	3763	4608	4401	4971	5257
550	3197	3361	3252	2948	3185	2747	2704	3134	3393	3582	3673
560	2455	2397	2485	2351	2467	2314	2012	2393	2123	2509	2972
570	1876	2061	2054	1838	1927	1412	1383	1576	1321	1209	2276
580	1433	1332	1427	1392	1287	1006	900	845	987	890	1671
590	849	903	996	934	840	758	680	632	600	587	1095
600	404	687	710	561	577	670	639	598	564	523	701
Set2
Wavelength	R301A	0.5 [UG]	1.0 [UG]	1.5 [UG]	2.0 [UG]	2.5 [UG]	3.0 [UG]	3.5 [UG]	4.0 [UG]	4.5 [UG]	5.0 [UG]
510	5400	4900	5000	5600	5400	5500	5647	5700	5900	5847	5609
520	5891	5738	5682	5816	5863	5897	5994	5982	6024	6077	6075
530	5297	4651	4264	5416	5567	5434	5560	4616	5350	5711	5597
540	3877	3068	3332	4075	4177	4241	4315	3566	3497	3782	4186
550	2763	2678	2743	2948	3361	3185	3252	2560	2775	2764	3088
560	2484	1547	1784	2351	2397	2467	2485	1861	1792	1832	2405
570	1732	1314	1543	1838	2061	1927	2054	1539	1217	1243	1856
580	1197	912	801	1392	1332	1287	1427	908	889	709	1478
590	882	806	700	934	903	840	996	806	680	503	972
600	391	208	100	561	687	577	710	109	99	89	586
Set3
Wavelength	R301A	0.5 [UG]	1.0 [UG]	1.5 [UG]	2.0 [UG]	2.5 [UG]	3.0 [UG]	3.5 [UG]	4.0 [UG]	4.5 [UG]	5.0 [UG]
510	5900	5700	5876	6123	6078	6189	6387	6528	6745	6928	7200
520	6494	6157	6288	6567	6496	6508	6650	7084	7228	7518	7738
530	5560	6529	5762	5434	5950	5889	5915	6283	6328	6743	6651
540	4315	4507	4494	4241	4507	4543	4522	4747	4762	5191	5068
550	3252	3494	3364	3185	3494	3457	3401	3625	3624	3940	3871
560	2485	2655	2545	2467	2655	2583	2603	2731	2700	2966	2747
570	2054	2100	1971	1927	2100	1996	1996	1784	2162	2367	2314
580	1427	1461	1436	1287	1461	1451	1388	1441	1433	1618	1412
590	996	891	820	840	891	880	814	865	839	1032	1006
600	710	773	728	577	564	569	531	559	512	728	758
Fig. 6A: Kd calculation
WT-GlmR-UDPGlcNAc
Set1	Representative		Set2			Set3
UDP-GlcNAc (mM)	ΔFmax		UDP-GlcNAc (mM)	ΔFmax		UDP-GlcNAc (mM)	ΔFmax
0	0		0	0		0	0
0.5	4080		0.5	10564		0.5	13131
1	15080		1	23185.5		1	21829.5
1.5	20410		1.5	22983.7		1.5	21627.7
2	22130		2	27434		2	26078
2.5	26640		2.5	27135.1		2.5	25779.1
3	27840		3	31197.7		3	29841.7
3.5	31830		3.5	29533.9		3.5	28177.9
4	36800		4	32595.4		4	31239.4
4.5	38540		4.5	42156		4.5	32579.7
5	42590		5	45633.4		5	35277.4
T304A-GlmR-UDPGlcNAc
Set1	Representative		Set2			Set3
UDP-GlcNAc (mM)	ΔFmax		UDP-GlcNAc (mM)	ΔFmax		UDP-GlcNAc (mM)	ΔFmax
0	0		0	0		0	0
0.5	7584		0.5	6204		0.5	12964
1	22413		1	16564		1	25557
1.5	25484		1.5	26112		1.5	29842
2	29536		2	32247.4		2	31925
2.5	30123		2.5	33587.7		2.5	33358
3	33947		3	37462		3	38148
3.5	35308		3.5	41077		3.5	39356
4	40199		4	42567		4	41387
4.5	41575		4.5	44759		4.5	44769
5	41744		5	45285.4		5	46282
T304E-GlmR-UDPGlcNAc
Set1			Set2			Set3
UDP-GlcNAc (mM)	ΔFmax		UDP-GlcNAc (mM)	ΔFmax		UDP-GlcNAc (mM)	ΔFmax
0	0		0	0		0	0
0.5	2300		0.5	814		0.5	579
1	2792		1	1435		1	1153
1.5	5509		1.5	3708		1.5	2223
2	6204		2	5606		2	2291
2.5	8985		2.5	6884		2.5	8142
3	14277		3	14730		3	10820
3.5	16564		3.5	15959		3.5	13839
4	17477		4	17487		4	14717
4.5	26112		4.5	25003		4.5	24005
5	26754		5	32736		5	29196
Fig. 6B Flourescence Maxima at 520 nm
Values for 5mM UG
		GlmR		T304A		T304E		R301A
		45633.4		41744		32736		1371
		42590		32031		29196		184
		42590		46282		26754		1244
Mean		43604		40019		29562		933
Std. Deviation		1757		7280		3008		651.8
Std. Error of Mean		1014		4203		1737		376.3

## Sheet: Fig. S2E
				Antibody binding correction				[c-di-AMP] ug/ml			[c-di-AMP] pg/ml													Graphed values
	Raw OD450 values			Raw values minus blank divided by corrected B0 * 100				Using the nonlinear regression, these are the powers of two (in mg) (Calculated via GraphPad Prism			1:50 dilutions			Real values (pg/ml)			Real values (pg/OD600)			Average	Relative to WT by average			Relative to WT by replicate
								log2						50x dilution correction			OD correction (0.5X)
	Technical replicates			Technical replicates				Technical replicates			Technical replicates			Technical replicates			Technical replicates				Technical replicates			Technical replicates
PY79	0.8032	0.7713	0.7563	61.6825	59.0996	57.8851		-2.8814	-2.75105	-2.69105	135.71	148.543	154.85	6785.51	7427.14	7742.51	3392.76	3713.57	3871.25	3659.19	92.7187	101.486	105.795	100	100	100
∆glmR	0.8357	0.8317	0.848	64.3141	63.9902	65.31		-3.01905	-3.0018	-3.07271	123.36	124.844	118.856	6168.01	6242.21	5942.81	3084.01	3121.11	2971.41	3058.84	84.2811	85.2949	81.2038	90.8998	84.046	76.7556
∆glmR glmR+	0.7464	0.7451	0.674	57.0835	56.9782	51.2213		-2.65184	-2.64671	-2.37154	159.117	159.684	193.239	7955.86	7984.19	9661.96	3977.93	3992.1	4830.98	4267	108.711	109.098	132.023	117.248	107.5	124.791
∆cdaA	1.0893	1.0049	1.0048	84.8479	78.0141	78.006		-4.56467	-3.89143	-3.89078	42.2568	67.385	67.4153	2112.84	3369.25	3370.77	1056.42	1684.63	1685.38	1475.48	28.8703	46.0382	46.0589	31.1375	45.3641	43.5358
Standard curve					B0 values	NSB values
	Scale repeat 1	Scale repeat 2			1.3017	0.0346
2000 pg/ml	0.118	0.1335			1.2506	0.0482
1000 pg/ml	0.1917	0.1904			1.277
500 pg/ml	0.3329	0.3418					B0-NSB
250 pg/ml	0.5843	0.5706		Mean	1.27643	0.0414	1.23503
125 pg/ml	0.8581	0.8289		Antibody binding correction
62.5 pg/ml	1.0259	1.0109				Corrected B0	1.23503
31.3 pg/ml	1.0919	1.1035
15.6 pg/ml	1.1469	1.2468

## Sheet: Fig. S5
Fig. S5C										Fig. S5D
PY79+	ΔglmR glmR (-)	ΔglmR glmR (+)	ΔglmR T304A (-)	ΔglmR T304A (+)	ΔglmR T304E (-)	ΔglmR T304E (+)				WT	ΔglmR + T304A	ΔglmR + T304E
0.849	0.8	0.583	0.749	0.664	0.774	0.608				0.893	0.777	0.826
0.883	0.8	0.664	0.767	0.676	0.911	0.523				0.864	0.738	0.851
0.771	0.863	0.44	0.745	0.576	0.732	0.546				0.841	0.831	0.825
0.747	0.883	0.574	0.778	0.563	0.876	0.538				0.781	0.721	0.853
0.661	0.788	0.563	0.731	0.668	0.689	0.573				0.817	0.732	0.909
0.781	0.773	0.489	0.704	0.583	0.986	0.614
0.787	0.73	0.505	0.73	0.624	0.854	0.596
0.807	0.644	0.723	0.767	0.628	1.005	0.484
0.879	0.83	0.612	0.853	0.61	0.8	0.565
0.778	0.616	0.563	0.781	0.509	0.83	0.513
0.823	0.647	0.63	0.823	0.695	0.706	0.539
0.796	0.654	0.63	0.84	0.573	1.042	0.492
0.807	0.647	0.554	0.779	0.728	0.775	0.598
0.861	0.867	0.554	0.815	0.752	0.983	0.59
0.86	0.84	0.513	0.852	0.665	0.695	0.649
0.928	0.852	0.503	0.762	0.847	0.94	0.649
1.048	0.816	0.566	0.885	0.647	0.823	0.613
0.935	0.831	0.628	0.832	0.839	0.831	0.643
0.82	0.778	0.658	0.739	0.776	0.814	0.67
0.961	0.778	0.64	0.672	0.577	0.696	0.571
0.872	0.852	0.619	0.809	0.638	0.888	0.754
0.938	0.93	0.621	0.749	0.496	1.024	0.687
1.22	0.945	0.497	0.773	0.553	0.663	0.626
0.728	0.756	0.672	0.717	0.587	0.806	0.489
0.649	0.737	0.596	0.843	0.553	0.83	0.428
0.79	0.909	0.746	0.725	0.512	0.919	0.602
0.747	0.951	0.597	0.814	0.675	0.682	0.64
0.64	0.845	0.619	0.843	0.656	0.955	0.571
0.715	0.854	0.52	0.737	0.585	0.702	0.538
0.747	0.71	0.516	0.769	0.476	0.966	0.707
0.668	0.827	0.758	0.725	0.543	0.729	0.692
0.717	0.809	0.525	0.778	0.563	0.801	0.622
0.75	0.897	0.778	0.676	0.539	0.684	0.597
0.885	0.835	0.74	0.697	0.568	0.743	0.735
0.945	0.879	0.499	0.754	0.623	0.719	0.501
0.82	0.928	0.518	0.77	0.597	0.846	0.567
0.737	0.928	0.518	0.736	0.595	0.864	0.831
0.736	0.808	0.557	0.686	0.619	0.769	0.737
0.736	0.73	0.55	0.813	0.608	0.878	0.72
0.673	0.683	0.481	0.871	0.587	0.749	0.535
0.772	0.843	0.523	0.874	0.598	0.822	0.696
0.811	0.807	0.597	0.87	0.629	0.936	0.595
0.817	0.84	0.58	0.879	0.582	0.719	0.472
0.832	0.913	0.569	0.849	0.645	0.864	0.574
0.712	0.831	0.601	0.74	0.591	0.704	0.523
0.886	0.909	0.58	0.707	0.512	0.739	0.721
0.811	1.035	0.586	0.795	0.618	0.748	0.685
0.797	0.885	0.651	0.726	0.655	0.725	0.796
0.82	0.711	0.619	0.777	0.531	0.736	0.645
0.752	0.766	0.588	0.748	0.634	1.214	0.595
0.789	0.769	0.634	0.787	0.542	0.717	0.645
0.727	0.727	0.596	0.861	0.726	0.895	0.501
0.693	0.731	0.644	0.705	0.589	0.888	0.552
0.783	0.776	0.583	0.811	0.482	0.939	0.57
0.82	0.803	0.669	0.88	0.651	0.86	0.64
0.939	0.867	0.695	0.757	0.64	0.977	0.576
0.805	0.718	0.66	0.904	0.649	1.048	0.594
0.725	0.769	0.693	0.917	0.771	0.848	0.615
0.731	0.657	0.733	0.818	0.745	0.736	0.551
0.784	0.709	0.715	0.8	1.046	0.773	0.63
0.873	0.783	0.446	0.838	0.697	0.62	0.548
0.877	0.793	0.654	0.808	0.678	0.847	0.629
0.756	0.916	0.621	0.809	0.832	1.024	0.515
0.93	0.917	0.74	0.726	0.668	0.8	0.605
0.834	0.778	0.528	0.72	0.661	0.711	0.693
0.908	0.796	0.629	0.713	0.689	0.921	0.542
0.84	0.796	0.725	0.906	0.855	0.751	0.577
0.799	0.83	0.724	0.816	0.687	0.895	0.563
0.831	0.583	0.672	0.88	0.507	0.656	0.613
0.82	0.925	0.678	0.921	0.553	0.719	0.58
0.815	0.87	0.704	0.782	0.587	0.718	0.527
0.777	0.825	0.678	0.739	0.573	0.859	0.632
0.951	0.767	0.49	0.88	0.62	0.739	0.715
0.703	0.707	0.551	0.941	0.733	0.935	0.679
0.77	0.677	0.674	0.844	0.664	0.918	0.749
0.891	0.766	0.459	0.945	0.695	0.896	0.64
1.045	0.849	0.469	0.839	0.65	0.876	0.754
0.743	0.797	0.456	0.826	0.649	0.909	0.637
0.894	0.804	0.609	0.828	0.664	0.803	0.634
0.924	0.817	0.384	0.746	0.773	0.884	0.66
0.859	0.83	0.629	0.858	0.701	0.697	0.65
0.75	0.768	0.548	1.011	0.835	0.821	0.63
0.838	0.795	0.641	0.914	0.781	0.79	0.569
0.674	0.883	0.693	0.841	0.543	0.843	0.628
0.766	0.877	0.651	0.862	0.651	0.837	0.683
0.891	0.719	0.611	0.818	0.607	0.797	0.712
0.718	0.803	0.533	0.844	0.583	0.766	0.715
0.817	0.855	0.588	0.802	0.621	0.872	0.51
0.846	0.835	0.631	0.713	0.625	1.12	0.619
0.662	0.811	0.656	0.776	0.628	0.813	0.621
0.693	0.748	0.67	0.783	0.68	0.708	0.582
0.787	0.858	0.518	0.935	0.608	0.863	0.614
0.707	0.83	0.666	0.908	0.67	0.838	0.587
0.692	0.711	0.559	0.883	0.615	0.843	0.629
0.752	0.622	0.664	0.931	0.686	0.779	0.59
0.941	0.818	0.611	0.906	0.595	0.875	0.546
0.769	0.797	0.556	0.855	0.648	0.8	0.616
0.663	0.82	0.585	1.067	0.651	0.862	0.602
0.754	0.817	0.572	0.848	0.64	0.723	0.63
0.749	0.783	0.597	0.746	0.727	0.891	0.682
